# Supplementary material for: Demystifying the mechanism of action of professional facial peeling: In‐vivo visualization and quantification of changes in inflammation, melanin and collagen using Vivascope® and ConfoScan®
Source: Dermatol Ther. 2022 Oct 3;35(11):e15846. doi: 10.1111/dth.15846 (PMC9787425; doi:10.1111/dth.15846)
Supplement: Supplementary file 1 — Videos 1‐3. Vivastack® (Vertical or Z‐axis mapping of subject‐4). These video sequences reveal subsurface anatomical changes at pre‐peel (video 1), 48 hours post peel (video 2), and 9 days post peel (video 3). [file DTH-35-e15846-s001.zip]

Archive with 3 entries (3 files):
- DTH_15846_48hour-Stack#1_830.avi
- DTH_15846_9Days-Stack#1_830.avi
- DTH_15846_VivaStack#1-prepeel_830.avi
